# Supplementary material for: Evidence of Vent-Adaptation in Sponges Living at the Periphery of Hydrothermal Vent Environments: Ecological and Evolutionary Implications
Source: Front Microbiol. 2020 Jul 24;11:1636. doi: 10.3389/fmicb.2020.01636 (PMC7393317; doi:10.3389/fmicb.2020.01636)
Supplement: TABLE S1 — Primers used for amplification and sequencing of DNA fragments used in phylogenetic analyses. [file Table_1.XLSX]

## Sheet: S1 Primers
Table S1. Primers used for amplification and sequencing of DNA fragments used in phylogenetic analyses.
Genus	Gene	Primer	Sequence (5'-3')	Reference
Cladorhiza	COI	LCO1490-Neg	TTT CAA CAA ATC ATA AGG ATA TAG G	Hestetun et al. (2016)
		HCO2198-Cla	TAA ACC TCC GGG TGG CCA AAA AAC CA	Hestetun et al. (2016)
		COX1-D2-Cla	AAC ACA GCT TTT TTT GAT CCT GCG GG	Hestetun et al. (2016)
		COX1-R1	TGT TGR GGG AAA AAR GTT AAA TT	Rot et al. (2006)
	28S	Ep1b'	GTG GCC GGG AGA GGC AGC	Chombard et al. (1997)
		D2	TCC GTG TTT CAA GAC GGG	Chombard et al. (1997)
	ALG11	ALG11-D1	TTY CAY CCN TAY TGY AAY GCN GGN GG	Belinky et al. (2012)
		ALG11-R1	ATN CCR AAR TGY TCR TTC CAC AT	Belinky et al. (2012)
		ALG11-D2	TGY AAY GCN GGN GGN GGN GGN GA	Belinky et al. (2012)
		ALG11-R2	CCR AAR TGY TCR TTC CAC ATN GTR TG	Belinky et al. (2012)
Spinularia	COI	PolyHCO	GAYTATWTTCAACAAATCATAAAGATATTGG	Carr et al. (2011)
		PolyLCO	TAMACTTCWGGGTGACCAAARAATCA	Carr et al. (2011)
	28S	Por28S-15F	GCG AGA TCA CCY GCT GAA T	Morrow et al. (2012)
		Por28S-878R	CAC TCC TTG GTC CGT GTT TC	Morrow et al. (2012)
		Por28S-830F	CAT CCG ACC CGT CTT GAA	Morrow et al. (2012)
		Por28S-1520R	GCT AGT TGA TTC GGC AGG TG	Morrow et al. (2012)
		Por28S-1490F	AAC TCA CCT GCC GAA TCA AC	Morrow et al. (2012)
		Por28S-2170R	CCA ATC CTT TTC CCA ARG TT	Morrow et al. (2012)

## Sheet: S2-S3 Gb Cl Po
Table S2. Genbank sequence codes of specimens used in phylogenetic analyses of Cladorhizidae.							Table S3. Genbank sequence codes of specimens used in phylogenetic analyses of Polymastiidae.
Species	Voucher	COI	28S	ALG11			Species	Voucher	COI	28S D1-D2	28S D3-D5	28S D6-D8
Abyssocladia boletiphora	BMNH 2016.1.13.7	KU728114	KU728110	KU728117			Suberites ficus	BELUM MC4322	HQ379429	HQ379247	HQ379322	HQ379389
Asbestopluma bihamatifera	Lar2012-003Con75	KX266207	KX266191	KX266224			Tethya citrina	BELUM MC5113	HQ379427	HQ379237	HQ379312	HQ379378
Chondrocladia gigantea	NTNU15204a	LN870482	LN870618	-			Polymastia andrica	ZMBN98055	LN606449	-	-	-
Chondrocladia gigantea	NTNU15204b	LN870483	LN870619	LN870559			Polymastia andrica	ZMBN98074	LN606453	LN873415	LN873428	LN873473
Chondrocladia grandis	Gulf of Maine	KX950009	KX950007	KX950008			Polymastia arctica	ZMBN98062	HG423705	HG423734	HG423764	HG423794
Chondrocladia grandis	Baffin Bay	MG193131	MG193129	MG193130			Polymastia arctica	ZMBN98068	HG423706	HG423735	HG423765	HG423795
Chondrocladia grandis	PAA2013008021 Davis Strait	KX266218	KX266202	KX266228			Polymastia bartletti	ZMBN98111	LN606468	LN606505	LN606535	LN606565
Chondrocladia grandis	HUD2007-025-1058-032 Scotian Shelf	KX266213	KX266198	KX266227			Polymastia boletiformis	ZMBN98047	HG423708	LN606491	LN606521	LN606551
Chondrocladia robertballardi	MNHN.D.CL.4110 Gorringe Bank	LN870493	LN870627	LN870567			Polymastia boletiformis	ZMBN98089	HG423709	-	-	-
Chondrocladia sp.	PAT-1208 46DR5	LN870488	LN870624	LN870564			Polymastia cf. conigera	BELUM MC3722	HG423827	HG423828	HG423829	HG423830
Chondrocladia verticillata	19-IX-11-1-3	KU950333	KU950334	-			Polymastia corticata	ZMBN98097	LN606456	LN873417	LN873430	LN873445
Cladorhiza abyssicola	ZMA POR 19500	LN870497	LN870629	LN870548			Polymastia euplectella	ZMBN98044	HG423710	-	-	-
Cladorhiza abyssicola	ZMA POR 19732	LN870498	LN870630	LN870549			Polymastia euplectella	ZMBN98085	LN606457	LN606497	LN606527	LN606557
Cladorhiza abyssicola	ZMBN103470	LN870499	LN870631	LN870550			Polymastia grimaldii	ZMBN98064	LN606459	-	-	-
Cladorhiza cf. gelida	SMF 11753	HE611584	-	-			Polymastia hemisphaerica	ZMBN98043	HG423719	HG423807	HG423777	HG423747
Cladorhiza corallophila	SMF11492	KU508386	KU508392	KU508389			Polymastia hemisphaerica	ZMBN98056	HG423720	HG423808	HG423778	HG423748
Cladorhiza corallophila	SMF11491	KU508387	KU508393	KU508390			Polymastia hemisphaerica	ZMBN98069	LN606478	LN606571	LN606541	LN606511
Cladorhiza corallophila	Sam-ID 1430	KU508388	KU508394	KU508391			Polymastia invaginata	ZMBN98046	HG423712	HG423740	HG423770	HG423800
Cladorhiza corticocancellata	ZMBN103471	LN870500	LN870632	LN870551			Polymastia invaginata	ZMBN98094	HG423711	-	-	-
Cladorhiza gelida	ZMBN103472	LN870501	LN870633	LN870552			Polymastia littoralis	KJ129611	KJ129611	-	-	-
Cladorhiza gelida	ZMBN103473	LN870502	LN870634	LN870553			Polymastia mamillaris	ZMBN98078	HG423713	HG423741	HG423771	HG423801
Cladorhiza gelida	ZMBN103474	LN870503	LN870635	LN870554			Polymastia penicillus	BELUM MC6505	LN606464	LN606501	LN606531	LN606561
Cladorhiza kenchingtonae	CMNI2016-0014	KX266208	-	-			Polymastia sp. 1	ZMBN98091	HG423714	HG423742	HG423772	HG423802
Cladorhiza methanophila	J2-633-5	KX815332	KX815331	KX815334			Polymastia sp. 2	ZMBN98106	LN606466	-	-	-
Cladorhiza methanophila	J2-633-4	KX815333	-	KX815335			Polymastia sp. 3	ZMBN98080	HG423715	-	-	-
Cladorhiza oxeata	PAA2012007030	KX266209	KX266192	KX266225			Polymastia thielei	ZMBN98052	LN606469	LN873420	LN873433	LN873463
Cladorhiza oxeata	PAA2010009147	KX266221	-	-			Polymastia uberrima	ZMBN98066	HG423716	HG423744	HG423774	HG423804
Cladorhiza sp.	SMF11751	HE611585	-	-			Quasillina brevis	BELUM MC6569	-	LN606510	LN606540	LN606570
Cladorhiza sp.	JC42 F-0135A (MG98)	MT521889	MT521913	MT521886			Quasillina brevis	ZMBN98084	HG423718	HG423746	HG423776	HG423806
Cladorhiza sp.	JC42 F-0135B (MG70)	MT521890	MT521914	-			Sphaerotylus antarcticus	ZMBN98045	HG423724	HG423752	HG423782	HG423812
Cladorhiza sp.	JC42 F-0146 (MG71)	MT521891	MT521915	MT521887			Sphaerotylus borealis	ZMBN98059, ZMBN98036	HG423725	HG423753	HG423783	HG423813
Cladorhiza sp.	PS119-46D (MG159)	MT521892	MT521916	MT521888			Sphaerotylus capitatus	ZMBN98042	LN606485	LN873443	LN873448	LN873454
Cladorhiza tenuisigma	ZMBN103475	LN870504	LN870636	LN870555			Sphaerotylus sp.	BELUM MC5015	LN606487	LN873455	HG423831	HG423832
Cladorhiza tenuisigma	ZMBN103476	LN870505	LN870637	LN870556			Spinularia cf. sarsii	ZMBN98103	HG423722	HG423810	HG423780	HG423750
							Spinularia njordi	ZMBN98038	HG423723	HG423811	HG423781	HG423751
Note: newly generated sequences as part of this study are higlighted.							Spinularia njordi	ZMBN98040	LN606482	LN606573	LN606543	LN606513
							Spinularia njordi	ZMBN98041	LN606483	LN606574	LN606544	LN606514
							Spinularia sarsii	ZMBN98039	HG423721	HG423809	HG423779	HG423749
							Spinularia sarsii	ZMBN98098	LN606481	LN606572	LN606542	LN606512
							Spinularia sp.	024-S1 MG123	MT521893	MT521904	MT521905	MT521906
							Spinularia sp.	028-S2.1MG124	MT521894	MT521907	MT521908	MT521909
							Spinularia sp.	028-S2.2 MG125	MT521895	MT521910	MT521911	MT521912
							Spinularia sp.	028-S2.3 MG126	MT521896	-	-	-
							Spinularia sp.	030-S4 MG127	MT521897	-	-	-
							Spinularia sp.	033-S1.1 MG128	MT521898	-	-	-
							Spinularia sp.	033-S1.2 MG129	MT521899	-	-	-
							Spinularia sp.	034-S2.1 MG131	MT521900	-	-	-
							Spinularia sp.	034-S2.2 MG132	MT521901	-	-	-
							Spinularia sp.	034-S2.3 MG133	MT521902	-	-	-
							Spinularia sp.	034-S2.4 MG134	MT521903	-	-	-
							Spinularia spinularia	GNM792-1	-	LN606577	LN606547	LN606517
							Spinularia spinularia	ZMBN98037	HG423727	HG423816	HG423786	HG423756
							Spinularia spinularia	ZMBN98050	LN606488	LN606576	LN606546	LN606516
							Spinularia spinularia	ZMBN98076	LN606489	LN606578	LN606548	LN606518
							Spinularia spinularia	ZMBN98079	HG423728	HG423817	HG423787	HG423757
							Tentorium papillatum	SMF10571	HG423729	-	-	-
							Tentorium papillatum	ZMBN98096, ZMBN98095	HG423730	LN606519	LN606549	LN606579
							Tentorium cf. semisuberites	SMF10575	-	HG423762	HG423792	HG423822
							Tentorium semisuberites	ZMBN98054	HG423731	HG423760	HG423790	HG423820
							Tentorium semisuberites	ZMBN98099	HG423732	-	-	-
							Weberella bursa	ZMBN98051	HG423733	HG423763	HG423793	HG423823
							Note: newly generated sequences as part of this study are higlighted.

## Sheet: S4 mb datasets
Table S4. Overview of the datasets used for 16S rRNA sequencing.
Taxon	Sample code	Tissue	Locality	Total reads	Filtered reads	% filtered	Unique ASVs
Dataset 1: Cladorhiza-Chondrocladia
Cladorhiza sp.	F-0121 MG97	stalk and branches	E2, East Scotia Ridge	37586	29836	0.206194	231
Cladorhiza sp.	F-0135A MG98	stalk and branches	E2, East Scotia Ridge	44760	36831	0.177145	271
Cladorhiza sp.	F-0135A M2	stalk	E2, East Scotia Ridge	40044	32367	0.191714	220
Cladorhiza sp.	F-0135B MG70	stalk	E2, East Scotia Ridge	80414	65484	0.185664	336
Cladorhiza sp.	F-0135B MG69	branches	E2, East Scotia Ridge	50287	41480	0.175135	214
Chondrocladia grandis	Cgrandis2012Stalk	stalk	Norwegian Sea	86030	66403	0.228141	1862
Chondrocladia grandis	Cgrandis2012Sphere	sphere	Norwegian Sea	92238	69112	0.250721	1501
Chondrocladia robertballardi	CrobBT6602CStalk	stalk	Cantabrian Sea	98884	76612	0.225234	762
Chondrocladia robertballardi	CrobBT6602CSphere	sphere	Cantabrian Sea	104375	78379	0.249063	1366
Chondrocladia sp.	CspPATAGONIA46Stalk	stalk	offshore eastern Patagonia	60714	46659	0.231495	839
Chondrocladia sp.	CspPATAGONIA46Sphere	sphere	offshore eastern Patagonia	91933	72259	0.214004	756
Chondrocladia verticillata	CverUSNM1482939Stalk	stalk	Gulf of Mexico	77433	62543	0.192295	362
Chondrocladia verticillata	CverUSNM1482939Sphere	sphere	Gulf of Mexico	72941	59671	0.181928	324
Dataset 2: Spinularia-Sycon
Spinularia sp.	024-S1	-	Endeavour	137854	97383	0.293579	3181
Spinularia sp.	028-S2.1	-	Endeavour	101564	75180	0.259777	3836
Spinularia sp.	028-S2.2	-	Endeavour	160417	117219	0.269286	3584
Spinularia sp.	028-S2.3	-	Endeavour	194425	127697	0.343207	5682
Spinularia sp.	030-S4	-	Endeavour	228841	151454	0.338169	4526
Spinularia sp.	033-S1.1	-	Endeavour	207718	138894	0.331334	5400
Spinularia sp.	033-S1.2	-	Endeavour	171950	118439	0.311201	4686
Spinularia sp.	034-S2.1	-	Endeavour	200525	142896	0.287391	5688
Spinularia sp.	034-S2.2	-	Endeavour	178178	127908	0.282134	4830
Spinularia sp.	034-S2.3	-	Endeavour	199221	139986	0.297333	4309
Spinularia sp.	034-S2.4	-	Endeavour	200590	149112	0.256633	4204
Sycon sp.	033-S1.3	-	Endeavour	253973	208797	0.177877	1667
Dataset 3: Hestetun et al. (2016)
Asbestopluma furcata	1_1-2	-	Jan Mayen Vent Field	50407	37041	0.265162	277
Asbestopluma furcata	1_1-3	-	Jan Mayen Vent Field	66456	47394	0.286836	310
Asbestopluma furcata	2_2-9	-	Jan Mayen Vent Field	268401	200410	0.253319	725
Cladorhiza abyssicola	1_1-4	-	Jan Mayen Vent Field	49509	35926	0.274354	206
Cladorhiza corticocancellata	1-5	-	Jan Mayen Vent Field	60267	43608	0.27642	213
Cladorhiza gelida	1_2-10	-	Jan Mayen Vent Field	238967	151507	0.365992	751
Cladorhiza gelida	2_2-11	-	Jan Mayen Vent Field	198932	138071	0.305939	890
Cladorhiza gelida	2_2-12	-	Jan Mayen Vent Field	259974	160946	0.380915	1100
Cladorhiza gelida	2_2-13	-	Jan Mayen Vent Field	254578	177990	0.300843	774
Cladorhiza methanophila	1_2-1	-	Barbados Accretionary Prism	188380	130490	0.307304	1824
Cladorhiza methanophila	1_2-2	-	Barbados Accretionary Prism	119442	83196	0.303461	1480
Cladorhiza methanophila	1_2-3	-	Barbados Accretionary Prism	112783	79006	0.299487	1444
Cladorhiza methanophila	2_2-4	-	Barbados Accretionary Prism	292129	198039	0.322084	2026
Cladorhiza methanophila	2_2-5	-	Barbados Accretionary Prism	173029	118661	0.314213	1390
Cladorhiza methanophila	3_2-6	-	Barbados Accretionary Prism	222248	154100	0.30663	1650
Cladorhiza methanophila	4_2-7	-	Barbados Accretionary Prism	215284	147033	0.317028	1408
Cladorhiza methanophila	4_2-8	-	Barbados Accretionary Prism	336767	233944	0.305324	1783
Lycopodina cupressiformis	1_1-1	-	Jan Mayen Vent Field	53611	35801	0.332208	287
Notes: ASV, amplicon sequence variant.

## Sheet: S5-S7 p-dist Cl
Table S5. COI genetic distances (p-distance) for the genus Cladorhiza.
		1	2	3	4	5	6	7	8	9	10	11	12	13	14	15	16	17	18	19	20	21	22
1	Cladorhiza abyssicola 1
2	Cladorhiza abyssicola 2	0
3	Cladorhiza abyssicola 3	0.00164474	0.00160229
4	Cladorhiza cf. gelida	0.0401635	0.029113	0.0416919
5	Cladorhiza corallophila 1	0.00084002	0	0.00250864	0.036754
6	Cladorhiza corallophila 2	0.00090111	0	0.00268977	0.0278791	0
7	Cladorhiza corallophila 3	0.00164474	0.00160229	0	0.0416919	0.00250864	0.00268977
8	Cladorhiza corticocancellata	0.0247001	0.0182744	0.0263158	0.0273751	0.0244135	0.0235363	0.0263158
9	Cladorhiza gelida 1	0.0213999	0.0215751	0.0230263	0.0287188	0.0218594	0.0217596	0.0230263	0.0180921
10	Cladorhiza gelida 2	0.0213999	0.0215751	0.0230263	0.0287188	0.0218594	0.0217596	0.0230263	0.0180921	0
11	Cladorhiza gelida 3	0.0222223	0.023154	0.022204	0.0287071	0.0226952	0.0226529	0.022204	0.0189145	0.00082237	0.00082237
12	Cladorhiza kenchingtonae	0.0386808	0.0245688	0.0370066	0.0543853	0.0403294	0.038868	0.0370066	0.0296053	0.03125	0.03125	0.0304276
13	Cladorhiza methanophila 1	0.0238671	0.0216022	0.0254934	0.0315031	0.023569	0.0227288	0.0254934	0.0205592	0.00411184	0.00411184	0.00493421	0.0337171
14	Cladorhiza methanophila 2	0.020592	0.0215746	0.0222186	0.0273165	0.0210278	0.0208357	0.0222186	0.0172747	0.00082237	0.00082237	0.00164474	0.0304377	0.00328947
15	Cladorhiza oxeata 1	0.0131759	0.00686386	0.0131579	0.0369491	0.0126316	0.0117986	0.0131579	0.0213816	0.024671	0.024671	0.0254934	0.0361842	0.0271382	0.0238633
16	Cladorhiza oxeata 2	0.0183529	0	0.0167584	0.0366803	0.0174914	0.0164098	0.0167584	0.025881	0.0258687	0.0258687	0.0258961	0.0471145	0.0300858	0.0245413	0
17	Cladorhiza sp.	0.0496676	0.0288003	0.0512136	0.0478069	0.0513314	0.0523095	0.0512136	0.0431503	0.0412092	0.0412092	0.0412226	0.0299363	0.0439891	0.0398421	0.0477739	0.0476774
18	Cladorhiza sp. F-0135A	0.0296816	0.0280225	0.0315631	0.0451534	0.0296536	0.0298277	0.0315631	0.0218332	0.00784109	0.00784109	0.0096858	0.0214148	0.00783979	0.00785014	0.031656	0.0636022	0.0451697
19	Cladorhiza sp. F-0135B	0.0223386	0.0258565	0.0240954	0.027207	0.0229269	0.0229335	0.0240954	0.0195951	0.00173658	0.00173658	0.00262555	0.0320599	0.00431894	0.00088944	0.0259005	0.0245282	0.0398399	0.00593912
20	Cladorhiza sp. F-0146	0.00200343	0.00179589	0	0.0350007	0.00297251	0.00299723	0	0.024753	0.022975	0.022975	0.0219728	0.0377662	0.0240619	0.0219202	0.0140136	0.0193592	0.059286	0.0304456	0.024327
21	Cladorhiza sp. PS119-46D	0.0205774	0.0216703	0.022204	0.0272947	0.0210214	0.0208526	0.022204	0.0180921	0.00164474	0.00164474	0.00246711	0.03125	0.00411184	0.00082237	0.0238487	0.0244843	0.0397953	0.00598572	0	0.0219606
22	Cladorhiza tenuisigma 1	0.0222222	0.017789	0.022204	0.0130753	0.021844	0.0226105	0.022204	0.00986842	0.015625	0.015625	0.0148026	0.0279605	0.0180921	0.0148076	0.0205592	0.0230321	0.0368728	0.0195684	0.0160484	0.0247861	0.015625
23	Cladorhiza tenuisigma 2	0.0167533	0.0168919	0.0183582	0	0.0167276	0.0167732	0.0183582	0.00557423	0.0121728	0.0121728	0.013773	0.0152032	0.0122077	0.0121454	0.0170792	0.0304981	0	0.0150925	0.0141191	0.0183473	0.0138464	0.00159819
Table S6. 28S genetic distances (p-distance) for the genus Cladorhiza.
		1	2	3	4	5	6	7	8	9	10	11	12	13	14	15	16	17
1	Cladorhiza abyssicola 1
2	Cladorhiza abyssicola 2	0
3	Cladorhiza abyssicola 3	0.00134228	0.00134228
4	Cladorhiza corallophila 1	0.00268717	0.00268717	0.00134669
5	Cladorhiza corallophila 2	0.00268717	0.00268717	0.00134669	0
6	Cladorhiza corallophila 3	0.00134048	0.00134048	0	0.00134048	0.00134048
7	Cladorhiza corticocancellata	0.00951473	0.00951473	0.0081452	0.00952073	0.00952073	0.00814686
8	Cladorhiza gelida 1	0.0163102	0.0163102	0.0149272	0.0163195	0.0163195	0.0149323	0.0149053
9	Cladorhiza gelida 2	0.0163102	0.0163102	0.0149272	0.0163195	0.0163195	0.0149323	0.0149053	0
10	Cladorhiza gelida 3	0.0163102	0.0163102	0.0149272	0.0163195	0.0163195	0.0149323	0.0149053	0	0
11	Cladorhiza methanophila 1	0.0242758	0.0242758	0.0229223	0.025565	0.025565	0.0242114	0.022963	0.0120894	0.0120894	0.0120894
12	Cladorhiza oxeata 1	0.0121759	0.0121759	0.0108131	0.0121659	0.0121659	0.0107986	0.0135652	0.0149139	0.0149139	0.0149139	0.0228916
13	Cladorhiza sp. F-0135A	0.0113992	0.0113992	0.00946598	0.013248	0.013248	0.0113215	0.0094608	0.00359358	0.00359358	0.00359358	0.00708063	0.0130786
14	Cladorhiza sp. F-0135B	0.0125955	0.0125955	0.00955425	0.00954088	0.00954088	0.0095554	0.00950955	0	0	0	0.00540952	0.00887157	0
15	Cladorhiza sp. F-0146	0.0216783	0.0216783	0.0203114	0.0229919	0.0229919	0.021625	0.0202979	0.00670682	0.00670682	0.00670682	0.0107522	0.0203326	0	0
16	Cladorhiza sp. PS119-46D	0.0272002	0.0272002	0.0257415	0.0285986	0.0285986	0.0271407	0.0257228	0.0113157	0.0113157	0.0113157	0.0155487	0.0257649	0	0	0.00279017
17	Cladorhiza tenuisigma 1	0.0122697	0.0122697	0.0108915	0.0122721	0.0122721	0.0108895	0.00543208	0.0149427	0.0149427	0.0149427	0.023024	0.0108546	0.0093791	0.00940024	0.0189792	0.0228644
18	Cladorhiza tenuisigma 2	0.0122697	0.0122697	0.0108915	0.0122721	0.0122721	0.0108895	0.00543208	0.0149427	0.0149427	0.0149427	0.023024	0.0108546	0.0093791	0.00940024	0.0189792	0.0228644	0
Table S7. ALG11 genetic distances (p-distance) for the genus Cladorhiza.
		1	2	3	4	5	6	7	8	9	10	11	12	13	14	15	16	17
1	Cladorhiza abyssicola 1
2	Cladorhiza abyssicola 2	0.00214133
3	Cladorhiza abyssicola 3	0.00642892	0.00428757
4	Cladorhiza corallophila 1	0.00535332	0.00321199	0.00535332
5	Cladorhiza corallophila 2	0.00535332	0.00321199	0.00535332	0
6	Cladorhiza corallophila 3	0.00535332	0.00321199	0.00535332	0	0
7	Cladorhiza corticocancellata	0.0406852	0.0385439	0.0407147	0.0396146	0.0396146	0.0396146
8	Cladorhiza gelida 1	0.0321199	0.0299786	0.0321444	0.0299786	0.0299786	0.0299786	0.0310493
9	Cladorhiza gelida 2	0.0321199	0.0299786	0.0321444	0.0299786	0.0299786	0.0299786	0.0310493	0
10	Cladorhiza gelida 3	0.0341377	0.0318624	0.034165	0.031887	0.031887	0.031887	0.0317851	0	0
11	Cladorhiza methanophila 1	0.0364026	0.0342612	0.0364223	0.0342612	0.0342612	0.0342612	0.0331906	0.00749465	0.00749465	0.00801019
12	Cladorhiza methanophila 2	0.0364026	0.0342612	0.0364223	0.0342612	0.0342612	0.0342612	0.0331906	0.00749465	0.00749465	0.00801019	0
13	Cladorhiza oxeata 1	0.0278373	0.0256959	0.0278472	0.0267666	0.0267666	0.0267666	0.0342612	0.0310493	0.0310493	0.0318399	0.0353319	0.0353319
14	Cladorhiza sp. F-0135A	0.0386762	0.0355093	0.0386511	0.0339596	0.0339596	0.0339596	0.033968	0.00470334	0.00470334	0.00475795	0.00606078	0.00606078	0.0370154
15	Cladorhiza sp. F-0146	0.010083	0.00754164	0.00252397	0.00880378	0.00880378	0.00880378	0.0449821	0.0377058	0.0377058	0.0377081	0.0426735	0.0426735	0.0313806	0.0417032
16	Cladorhiza sp. PS119-46D	0.040809	0.0371532	0.0390413	0.037125	0.037125	0.037125	0.0431081	0.00765909	0.00765909	0.00390527	0.00986899	0.00986899	0.0392284	0	0.0404076
17	Cladorhiza tenuisigma 1	0.0353319	0.0331906	0.0353468	0.0342612	0.0342612	0.0342612	0.0117773	0.0267666	0.0267666	0.0272588	0.0310493	0.0310493	0.0289079	0.027804	0.0401995	0.0314114
18	Cladorhiza tenuisigma 2	0.0353319	0.0331906	0.0353468	0.0342612	0.0342612	0.0342612	0.0117773	0.0267666	0.0267666	0.0272588	0.0310493	0.0310493	0.0289079	0.027804	0.0401995	0.0314114	0

## Sheet: S8-S9 p-dist Po
Table S8. COI genetic distances (p-distance) for the family Polymastiidae.
		1	2	3	4	5	6	7	8	9	10	11	12	13	14	15	16	17	18	19	20	21	22	23	24	25	26	27	28	29	30	31	32	33	34	35	36	37	38	39	40	41	42	43	44	45	46	47	48
1	Polymastia andrica ZMBN98055
2	Polymastia andrica ZMBN98074	0
3	Polymastia arctica ZMBN98062	0.0136778	0.0136778
4	Polymastia arctica ZMBN98068	0.0136778	0.0136778	0
5	Polymastia bartletti	0.115502	0.115502	0.115502	0.115502
6	Polymastia boletiformis ZMBN98047	0.103343	0.103343	0.107903	0.107903	0.0835866
7	Polymastia boletiformis ZMBN98089	0.0987842	0.0987842	0.103343	0.103343	0.0820669	0.00759878
8	Polymastia cf. conigera	0.0972644	0.0972644	0.0987842	0.0987842	0.0683891	0.0729483	0.0744681
9	Polymastia corticata	0.0835866	0.0835866	0.0851064	0.0851064	0.0729483	0.0668693	0.0668693	0.0592705
10	Polymastia euplectella ZMBN98044	0.0866261	0.0866261	0.0881459	0.0881459	0.0577508	0.06231	0.0638298	0.0319149	0.0425532
11	Polymastia euplectella ZMBN98085	0.0866261	0.0866261	0.0881459	0.0881459	0.0577508	0.06231	0.0638298	0.0319149	0.0425532	0
12	Polymastia grimaldii	0.0197568	0.0197568	0.0197568	0.0197568	0.115502	0.100304	0.0957447	0.0911854	0.0805471	0.0835866	0.0835866
13	Polymastia invaginata ZMBN98046	0.103343	0.103343	0.103343	0.103343	0.100304	0.0820669	0.0775076	0.101824	0.0927052	0.0942249	0.0942249	0.104863
14	Polymastia invaginata ZMBN98094	0.106383	0.106383	0.104863	0.104863	0.121581	0.0896656	0.0851064	0.112462	0.107903	0.103343	0.103343	0.104863	0.0288754
15	Polymastia littoralis	0.0820669	0.0820669	0.0835866	0.0835866	0.0547113	0.056231	0.0577508	0.0319149	0.0349544	0.00911854	0.00911854	0.0790274	0.0881459	0.0972644
16	Polymastia mamillaris	0.050152	0.050152	0.0455927	0.0455927	0.109422	0.101824	0.0972644	0.0927052	0.0835866	0.0866261	0.0866261	0.0486322	0.0957447	0.104863	0.0820669
17	Polymastia penicillus	0.0820669	0.0820669	0.0835866	0.0835866	0.056231	0.0638298	0.0653495	0.0303951	0.0440729	0.0106383	0.0106383	0.0790274	0.0896656	0.0987842	0.0106383	0.0775076
18	Polymastia sp. 1	0.101824	0.101824	0.0972644	0.0972644	0.0972644	0.0790274	0.0775076	0.0775076	0.0820669	0.0653495	0.0653495	0.0957447	0.104863	0.107903	0.0653495	0.0987842	0.06231
19	Polymastia sp. 2	0.109422	0.109422	0.104863	0.104863	0.107903	0.0972644	0.0927052	0.0851064	0.0927052	0.0744681	0.0744681	0.103343	0.113982	0.117021	0.0775076	0.106383	0.0744681	0.0319149
20	Polymastia sp. 3	0.106383	0.106383	0.101824	0.101824	0.107903	0.0942249	0.0896656	0.0820669	0.0896656	0.0714286	0.0714286	0.100304	0.113982	0.117021	0.0744681	0.103343	0.0714286	0.0258359	0.00911854
21	Polymastia thielei	0.0395137	0.0395137	0.0410334	0.0410334	0.100304	0.0896656	0.0851064	0.0835866	0.0714286	0.0759878	0.0759878	0.0379939	0.0942249	0.106383	0.0714286	0.0319149	0.0714286	0.0911854	0.0957447	0.0927052
22	Polymastia uberrima	0.0486322	0.0486322	0.0471125	0.0471125	0.0972644	0.0987842	0.0972644	0.0775076	0.0699088	0.0668693	0.0668693	0.0471125	0.101824	0.110942	0.0653495	0.050152	0.0653495	0.0866261	0.0927052	0.0896656	0.0364742
23	Quasillina brevis	0.104863	0.104863	0.109422	0.109422	0.0851064	0.00151976	0.00911854	0.0729483	0.0683891	0.0638298	0.0638298	0.101824	0.0835866	0.0911854	0.0577508	0.103343	0.0653495	0.0805471	0.0987842	0.0957447	0.0911854	0.100304
24	Spinularia cf. sarsii	0.101824	0.101824	0.101824	0.101824	0.0683891	0.0683891	0.0668693	0.06231	0.06231	0.0516717	0.0516717	0.0987842	0.0927052	0.113982	0.0486322	0.104863	0.0531915	0.0927052	0.103343	0.100304	0.0896656	0.0866261	0.0699088
25	Polymastia hemisphaerica ZMBN98043	0.0410334	0.0410334	0.0425532	0.0425532	0.0987842	0.0881459	0.0835866	0.0820669	0.0699088	0.0744681	0.0744681	0.0395137	0.0927052	0.104863	0.0699088	0.0334347	0.0699088	0.0896656	0.0942249	0.0911854	0.00151976	0.0349544	0.0896656	0.0881459
26	Polymastia hemisphaerica ZMBN98056	0.0425532	0.0425532	0.0440729	0.0440729	0.100304	0.0896656	0.0851064	0.0835866	0.0714286	0.0759878	0.0759878	0.0410334	0.0911854	0.103343	0.0714286	0.0319149	0.0683891	0.0911854	0.0957447	0.0927052	0.00303951	0.0364742	0.0911854	0.0896656	0.00151976
27	Polymastia hemisphaerica ZMBN98069	0.0410334	0.0410334	0.0425532	0.0425532	0.0987842	0.0881459	0.0835866	0.0820669	0.0699088	0.0744681	0.0744681	0.0395137	0.0927052	0.104863	0.0699088	0.0334347	0.0699088	0.0896656	0.0942249	0.0911854	0.00151976	0.0349544	0.0896656	0.0881459	0	0.00151976
28	Spinularia sarsii ZMBN98039	0.100304	0.100304	0.100304	0.100304	0.0683891	0.0653495	0.0638298	0.0653495	0.0607903	0.0547113	0.0547113	0.0972644	0.0896656	0.110942	0.0516717	0.101824	0.056231	0.0927052	0.106383	0.103343	0.0896656	0.0866261	0.0668693	0.0121581	0.0881459	0.0896656	0.0881459
29	Spinularia sarsii ZMBN98098	0.100304	0.100304	0.100304	0.100304	0.0683891	0.0653495	0.0638298	0.0653495	0.0607903	0.0547113	0.0547113	0.0972644	0.0896656	0.110942	0.0516717	0.101824	0.056231	0.0927052	0.106383	0.103343	0.0896656	0.0866261	0.0668693	0.0121581	0.0881459	0.0896656	0.0881459	0
30	Spinularia njordi ZMBN98038	0.100304	0.100304	0.100304	0.100304	0.0683891	0.0653495	0.0638298	0.0653495	0.0607903	0.0547113	0.0547113	0.0972644	0.0896656	0.110942	0.0516717	0.101824	0.056231	0.0927052	0.106383	0.103343	0.0896656	0.0866261	0.0668693	0.0121581	0.0881459	0.0896656	0.0881459	0	0
31	Spinularia njordi ZMBN98040	0.100304	0.100304	0.100304	0.100304	0.0683891	0.0653495	0.0638298	0.0653495	0.0607903	0.0547113	0.0547113	0.0972644	0.0896656	0.110942	0.0516717	0.101824	0.056231	0.0927052	0.106383	0.103343	0.0896656	0.0866261	0.0668693	0.0121581	0.0881459	0.0896656	0.0881459	0	0	0
32	Spinularia njordi ZMBN98041	0.100304	0.100304	0.100304	0.100304	0.0683891	0.0653495	0.0638298	0.0653495	0.0607903	0.0547113	0.0547113	0.0972644	0.0896656	0.110942	0.0516717	0.101824	0.056231	0.0927052	0.106383	0.103343	0.0896656	0.0866261	0.0668693	0.0121581	0.0881459	0.0896656	0.0881459	0	0	0	0
33	Sphaerotylus antarcticus	0.0972644	0.0972644	0.0972644	0.0972644	0.0927052	0.0851064	0.0866261	0.0653495	0.0744681	0.0577508	0.0577508	0.0972644	0.101824	0.113982	0.0516717	0.0987842	0.056231	0.0835866	0.0911854	0.0851064	0.0896656	0.0790274	0.0866261	0.0759878	0.0881459	0.0896656	0.0881459	0.0790274	0.0790274	0.0790274	0.0790274	0.0790274
34	Sphaerotylus borealis	0.0835866	0.0835866	0.0851064	0.0851064	0.0486322	0.0531915	0.0547113	0.0258359	0.0410334	0.0182371	0.0182371	0.0805471	0.0851064	0.100304	0.0121581	0.0790274	0.0167173	0.0699088	0.0820669	0.0790274	0.0699088	0.0668693	0.0547113	0.0455927	0.0683891	0.0699088	0.0683891	0.0486322	0.0486322	0.0486322	0.0486322	0.0486322	0.0516717
35	Sphaerotylus capitatus	0.0911854	0.0911854	0.0927052	0.0927052	0.0714286	0.0729483	0.0699088	0.0547113	0.056231	0.0425532	0.0425532	0.0851064	0.0942249	0.106383	0.0364742	0.0851064	0.0379939	0.0759878	0.0866261	0.0805471	0.0759878	0.0744681	0.0744681	0.0699088	0.0744681	0.0729483	0.0744681	0.0714286	0.0714286	0.0714286	0.0714286	0.0714286	0.0607903	0.0395137
36	Sphaerotylus sp.	0.0927052	0.0927052	0.0942249	0.0942249	0.0699088	0.0714286	0.0683891	0.0531915	0.0547113	0.0410334	0.0410334	0.0866261	0.0927052	0.104863	0.0349544	0.0866261	0.0395137	0.0775076	0.0881459	0.0820669	0.0775076	0.0759878	0.0729483	0.0683891	0.0759878	0.0744681	0.0759878	0.0699088	0.0699088	0.0699088	0.0699088	0.0699088	0.06231	0.0379939	0.00151976
37	Spinularia sp. 024-S1	0.103343	0.103343	0.103343	0.103343	0.0683891	0.0653495	0.0638298	0.0683891	0.0638298	0.0577508	0.0577508	0.100304	0.0911854	0.112462	0.0547113	0.104863	0.0592705	0.0942249	0.109422	0.106383	0.0927052	0.0896656	0.0668693	0.0151976	0.0911854	0.0927052	0.0911854	0.00303951	0.00303951	0.00303951	0.00303951	0.00303951	0.0820669	0.0516717	0.0714286	0.0699088
38	Spinularia sp. 028-S2.1	0.103343	0.103343	0.103343	0.103343	0.0683891	0.0653495	0.0638298	0.0683891	0.0638298	0.0577508	0.0577508	0.100304	0.0911854	0.112462	0.0547113	0.104863	0.0592705	0.0942249	0.109422	0.106383	0.0927052	0.0896656	0.0668693	0.0151976	0.0911854	0.0927052	0.0911854	0.00303951	0.00303951	0.00303951	0.00303951	0.00303951	0.0820669	0.0516717	0.0714286	0.0699088	0
39	Spinularia sp. 028-S2.2	0.103343	0.103343	0.103343	0.103343	0.0683891	0.0653495	0.0638298	0.0683891	0.0638298	0.0577508	0.0577508	0.100304	0.0911854	0.112462	0.0547113	0.104863	0.0592705	0.0942249	0.109422	0.106383	0.0927052	0.0896656	0.0668693	0.0151976	0.0911854	0.0927052	0.0911854	0.00303951	0.00303951	0.00303951	0.00303951	0.00303951	0.0820669	0.0516717	0.0714286	0.0699088	0	0
40	Spinularia sp. 028-S2.3	0.103343	0.103343	0.103343	0.103343	0.0683891	0.0653495	0.0638298	0.0683891	0.0638298	0.0577508	0.0577508	0.100304	0.0911854	0.112462	0.0547113	0.104863	0.0592705	0.0942249	0.109422	0.106383	0.0927052	0.0896656	0.0668693	0.0151976	0.0911854	0.0927052	0.0911854	0.00303951	0.00303951	0.00303951	0.00303951	0.00303951	0.0820669	0.0516717	0.0714286	0.0699088	0	0	0
41	Spinularia sp. 030-S4	0.103452	0.103452	0.103458	0.103458	0.0684566	0.0654336	0.0639248	0.068448	0.0638945	0.0578271	0.0578271	0.100412	0.0913168	0.11261	0.0547988	0.104983	0.0593643	0.0943473	0.10823	0.105148	0.0928235	0.0897631	0.0669534	0.0152229	0.091298	0.0928235	0.091298	0.00303951	0.00303951	0.00303951	0.00303951	0.00303951	0.0821699	0.0517359	0.0715557	0.0700304	0	0	0	0
42	Spinularia sp. 033-S1.1	0.103343	0.103343	0.103343	0.103343	0.0683891	0.0653495	0.0638298	0.0683891	0.0638298	0.0577508	0.0577508	0.100304	0.0911854	0.112462	0.0547113	0.104863	0.0592705	0.0942249	0.109422	0.106383	0.0927052	0.0896656	0.0668693	0.0151976	0.0911854	0.0927052	0.0911854	0.00303951	0.00303951	0.00303951	0.00303951	0.00303951	0.0820669	0.0516717	0.0714286	0.0699088	0	0	0	0	0
43	Spinularia sp. 033-S1.2	0.103343	0.103343	0.103343	0.103343	0.0683891	0.0653495	0.0638298	0.0683891	0.0638298	0.0577508	0.0577508	0.100304	0.0911854	0.112462	0.0547113	0.104863	0.0592705	0.0942249	0.109422	0.106383	0.0927052	0.0896656	0.0668693	0.0151976	0.0911854	0.0927052	0.0911854	0.00303951	0.00303951	0.00303951	0.00303951	0.00303951	0.0820669	0.0516717	0.0714286	0.0699088	0	0	0	0	0	0
44	Spinularia sp. 034-S2.1	0.103579	0.103579	0.103631	0.103631	0.0703955	0.0678308	0.0663439	0.067473	0.0642724	0.0582969	0.0582969	0.101897	0.0941384	0.116405	0.0568128	0.10377	0.0599562	0.0958231	0.10995	0.106922	0.0942166	0.0879146	0.0694157	0.0158007	0.0926152	0.0942166	0.0926152	0.0031245	0.0031245	0.0031245	0.0031245	0.0031245	0.08332	0.0518722	0.0726308	0.0710339	0	0	0	0	0	0	0
45	Spinularia sp. 034-S2.2	0.106413	0.106413	0.106413	0.106413	0.0729554	0.0668962	0.0653761	0.0729551	0.0683958	0.0623234	0.0623234	0.103373	0.0927452	0.114022	0.0592837	0.109429	0.0638431	0.098805	0.114003	0.110964	0.0972712	0.0942319	0.068416	0.0197697	0.0957514	0.0972712	0.0957514	0.00759878	0.00759878	0.00759878	0.00759878	0.00759878	0.0866601	0.0562443	0.0760075	0.0744877	0.00455927	0.00455927	0.00455927	0.00455927	0.00456571	0.00455927	0.00455927	0.0046872
46	Spinularia sp. 034-S2.3	0.103343	0.103343	0.103343	0.103343	0.0683891	0.0653495	0.0638298	0.0683891	0.0638298	0.0577508	0.0577508	0.100304	0.0911854	0.112462	0.0547113	0.104863	0.0592705	0.0942249	0.109422	0.106383	0.0927052	0.0896656	0.0668693	0.0151976	0.0911854	0.0927052	0.0911854	0.00303951	0.00303951	0.00303951	0.00303951	0.00303951	0.0820669	0.0516717	0.0714286	0.0699088	0	0	0	0	0	0	0	0	0.00455927
47	Spinularia sp. 034-S2.4	0.103343	0.103343	0.103343	0.103343	0.0683891	0.0653495	0.0638298	0.0683891	0.0638298	0.0577508	0.0577508	0.100304	0.0911854	0.112462	0.0547113	0.104863	0.0592705	0.0942249	0.109422	0.106383	0.0927052	0.0896656	0.0668693	0.0151976	0.0911854	0.0927052	0.0911854	0.00303951	0.00303951	0.00303951	0.00303951	0.00303951	0.0820669	0.0516717	0.0714286	0.0699088	0	0	0	0	0	0	0	0	0.00455927	0
48	Spinularia spinularia ZMBN98037	0.100304	0.100304	0.100304	0.100304	0.0683891	0.0653495	0.0638298	0.0653495	0.0607903	0.0547113	0.0547113	0.0972644	0.0896656	0.110942	0.0516717	0.101824	0.056231	0.0927052	0.106383	0.103343	0.0896656	0.0866261	0.0668693	0.0121581	0.0881459	0.0896656	0.0881459	0	0	0	0	0	0.0790274	0.0486322	0.0714286	0.0699088	0.00303951	0.00303951	0.00303951	0.00303951	0.00303951	0.00303951	0.00303951	0.0031245	0.00759878	0.00303951	0.00303951
49	Spinularia spinularia ZMBN98050	0.100304	0.100304	0.100304	0.100304	0.0683891	0.0653495	0.0638298	0.0653495	0.0607903	0.0547113	0.0547113	0.0972644	0.0896656	0.110942	0.0516717	0.101824	0.056231	0.0927052	0.106383	0.103343	0.0896656	0.0866261	0.0668693	0.0121581	0.0881459	0.0896656	0.0881459	0	0	0	0	0	0.0790274	0.0486322	0.0714286	0.0699088	0.00303951	0.00303951	0.00303951	0.00303951	0.00303951	0.00303951	0.00303951	0.0031245	0.00759878	0.00303951	0.00303951	0
50	Spinularia spinularia ZMBN98076	0.100304	0.100304	0.100304	0.100304	0.0683891	0.0653495	0.0638298	0.0653495	0.0607903	0.0547113	0.0547113	0.0972644	0.0896656	0.110942	0.0516717	0.101824	0.056231	0.0927052	0.106383	0.103343	0.0896656	0.0866261	0.0668693	0.0121581	0.0881459	0.0896656	0.0881459	0	0	0	0	0	0.0790274	0.0486322	0.0714286	0.0699088	0.00303951	0.00303951	0.00303951	0.00303951	0.00303951	0.00303951	0.00303951	0.0031245	0.00759878	0.00303951	0.00303951	0
51	Spinularia spinularia ZMBN98079	0.100304	0.100304	0.100304	0.100304	0.0683891	0.0653495	0.0638298	0.0653495	0.0607903	0.0547113	0.0547113	0.0972644	0.0896656	0.110942	0.0516717	0.101824	0.056231	0.0927052	0.106383	0.103343	0.0896656	0.0866261	0.0668693	0.0121581	0.0881459	0.0896656	0.0881459	0	0	0	0	0	0.0790274	0.0486322	0.0714286	0.0699088	0.00303951	0.00303951	0.00303951	0.00303951	0.00303951	0.00303951	0.00303951	0.0031245	0.00759878	0.00303951	0.00303951	0
52	Tentorium papillatum SMF10571	0.1231	0.1231	0.12766	0.12766	0.129179	0.109422	0.104863	0.12462	0.110942	0.110942	0.110942	0.129179	0.135258	0.135258	0.107903	0.121581	0.115502	0.132219	0.142857	0.136778	0.115502	0.121581	0.110942	0.110942	0.113982	0.115502	0.113982	0.109422	0.109422	0.109422	0.109422	0.109422	0.130699	0.107903	0.115502	0.113982	0.109422	0.109422	0.109422	0.109422	0.10817	0.109422	0.109422	0.10871	0.113982	0.109422	0.109422	0.109422
53	Tentorium papillatum ZMBN98096	0.127782	0.127782	0.132335	0.132335	0.114357	0.117121	0.111047	0.120171	0.109532	0.108007	0.108007	0.127781	0.12473	0.130809	0.101933	0.126261	0.103452	0.124738	0.135366	0.129285	0.117142	0.114078	0.118641	0.109538	0.115616	0.117142	0.115616	0.111052	0.111052	0.111052	0.111052	0.111052	0.11865	0.0988752	0.104975	0.106496	0.111052	0.111052	0.111052	0.111052	0.111188	0.111052	0.111052	0.113269	0.115626	0.111052	0.111052	0.111052
54	Tentorium semisuberites ZMBN98054	0.100304	0.100304	0.101824	0.101824	0.0790274	0.06231	0.0592705	0.0683891	0.0516717	0.0547113	0.0547113	0.0972644	0.0851064	0.100304	0.0486322	0.106383	0.056231	0.0927052	0.107903	0.104863	0.0927052	0.0820669	0.0638298	0.0364742	0.0911854	0.0927052	0.0911854	0.0364742	0.0364742	0.0364742	0.0364742	0.0364742	0.0775076	0.0486322	0.0668693	0.0653495	0.0395137	0.0395137	0.0395137	0.0395137	0.0395714	0.0395137	0.0395137	0.0394673	0.0440862	0.0395137	0.0395137	0.0364742
55	Tentorium semisuberites ZMBN98099	0.0972644	0.0972644	0.0987842	0.0987842	0.0805471	0.06231	0.0592705	0.0683891	0.050152	0.0547113	0.0547113	0.0942249	0.0820669	0.0972644	0.0486322	0.103343	0.056231	0.0896656	0.106383	0.103343	0.0911854	0.0805471	0.0638298	0.0334347	0.0896656	0.0911854	0.0896656	0.0334347	0.0334347	0.0334347	0.0334347	0.0334347	0.0759878	0.0486322	0.0668693	0.0653495	0.0364742	0.0364742	0.0364742	0.0364742	0.0365314	0.0364742	0.0364742	0.0362794	0.0410466	0.0364742	0.0364742	0.0334347
56	Weberella bursa	0.0896656	0.0896656	0.0911854	0.0911854	0.056231	0.0592705	0.0607903	0.0197568	0.0455927	0.0227963	0.0227963	0.0866261	0.0866261	0.100304	0.0167173	0.0835866	0.0182371	0.0699088	0.0820669	0.0790274	0.0775076	0.0714286	0.0577508	0.0516717	0.0759878	0.0744681	0.0759878	0.0547113	0.0547113	0.0547113	0.0547113	0.0547113	0.0547113	0.0106383	0.0410334	0.0395137	0.0577508	0.0577508	0.0577508	0.0577508	0.0578207	0.0577508	0.0577508	0.0582368	0.0623233	0.0577508	0.0577508	0.0547113
Table S9. 28S genetic distances (p-distance) for the family Polymastiidae.
		1	2	3	4	5	6	7	8	9	10	11	12	13	14	15	16	17	18	19	20	21	22	23	24	25	26	27	28	29	30	31	32	33	34	35	36	37	38	39	40	41
1	Polymastia andrica
2	Polymastia arctica ZMBN98062	0.00285914
3	Polymastia arctica ZMBN98068	0.00190386	0.00095417
4	Polymastia bartletti	0.0545019	0.0535449	0.053546
5	Polymastia boletiformis	0.0516535	0.0502467	0.0511851	0.0527434
6	Polymastia cf. conigera	0.0389329	0.0389412	0.0384492	0.0283191	0.04697
7	Polymastia corticata	0.0521099	0.0502192	0.0516385	0.0513108	0.0569692	0.0447115
8	Polymastia euplectella ZMBN98085	0.0533067	0.0518979	0.0523495	0.0340366	0.0523661	0.0264752	0.0517745
9	Polymastia invaginata ZMBN98046	0.0574203	0.0550495	0.0564656	0.0310608	0.0522825	0.0331147	0.0565374	0.0358936
10	Polymastia mamillaris	0.00813246	0.00765348	0.00765059	0.0506992	0.048886	0.0360461	0.0474039	0.0480796	0.0536469
11	Polymastia penicillus	0.0498588	0.0499356	0.049409	0.0349686	0.0513731	0.0260012	0.0474869	0.0134323	0.0368564	0.0456692
12	Polymastia sp. 1	0.0196031	0.0186656	0.0186493	0.0498352	0.0489258	0.0351685	0.047457	0.0485866	0.0527343	0.0153707	0.0460851
13	Polymastia thielei	0.0119329	0.0109735	0.0109744	0.0525916	0.0497972	0.0374887	0.0492519	0.0490085	0.0555059	0.00525256	0.0480306	0.0163139
14	Polymastia uberrima	0.0157954	0.0143679	0.0157985	0.0507459	0.0531325	0.0370741	0.0492327	0.0499655	0.0560019	0.0138827	0.0485349	0.0138837	0.013388
15	Quasillina brevis BELUMMC6569	0.0530602	0.0516561	0.0525924	0.05177	0.0104542	0.0493286	0.0554919	0.0533045	0.0508046	0.0493462	0.0532798	0.0493624	0.049779	0.0535832
16	Quasillina brevis ZMBN98084	0.054484	0.0530771	0.0540134	0.0532077	0.0114058	0.050282	0.0569254	0.0542929	0.0517746	0.0507685	0.0547259	0.0507881	0.0507357	0.0550066	0.00427553
17	Spinularia cf. sarsii	0.0642816	0.0647763	0.0647653	0.0320337	0.0590651	0.0398583	0.0625513	0.0409007	0.0305929	0.0609549	0.0412706	0.0605987	0.0614058	0.0605449	0.0580982	0.0581286
18	Polymastia hemisphaerica ZMBN98043	0.0124116	0.0114527	0.0114549	0.0525571	0.049298	0.0384205	0.0487498	0.0494522	0.0554739	0.00572472	0.0475355	0.0172528	0.00190489	0.0143323	0.0492809	0.050704	0.0622921
19	Polymastia hemisphaerica ZMBN98056	0.0109756	0.010016	0.0100189	0.0520779	0.0488187	0.0369761	0.0482679	0.0489763	0.0549972	0.00429544	0.0470633	0.0158141	0.00047551	0.012898	0.0488048	0.0502258	0.0618187	0.00142721
20	Polymastia hemisphaerica ZMBN98069	0.0109803	0.0100183	0.0100224	0.0516051	0.0483496	0.0364997	0.0477958	0.0485048	0.0545251	0.00429544	0.0465879	0.0158126	0.00047551	0.0124219	0.0483369	0.0497579	0.0613482	0.00142721	0
21	Spinularia sarsii ZMBN98039	0.0613923	0.061884	0.0618753	0.032471	0.0585732	0.0389001	0.0620503	0.0389096	0.0286516	0.0580645	0.0383829	0.0572381	0.0594448	0.0576531	0.0571093	0.0580879	0.00572803	0.0594066	0.0589327	0.0584633
22	Spinularia sarsii ZMBN98098	0.0613923	0.061884	0.0618753	0.032471	0.0585732	0.0389001	0.0620503	0.0389096	0.0286516	0.0580645	0.0383829	0.0572381	0.0594448	0.0576531	0.0571093	0.0580879	0.00572803	0.0594066	0.0589327	0.0584633	0
23	Spinularia njordi ZMBN98038	0.062844	0.0628558	0.0628467	0.0319988	0.060536	0.038925	0.0625519	0.0394192	0.0310411	0.0595078	0.039357	0.0577244	0.0604432	0.0591002	0.0590731	0.0590991	0.00811337	0.0608456	0.0603716	0.0599021	0.00571973	0.00571973
24	Spinularia njordi ZMBN98040	0.062844	0.0628558	0.0628467	0.0319988	0.060536	0.038925	0.0625519	0.0394192	0.0310411	0.0595078	0.039357	0.0577244	0.0604432	0.0591002	0.0590731	0.0590991	0.00811337	0.0608456	0.0603716	0.0599021	0.00571973	0.00571973	0
25	Spinularia njordi ZMBN98041	0.062844	0.0628558	0.0628467	0.0319988	0.060536	0.038925	0.0625519	0.0394192	0.0310411	0.0595078	0.039357	0.0577244	0.0604432	0.0591002	0.0590731	0.0590991	0.00811337	0.0608456	0.0603716	0.0599021	0.00571973	0.00571973	0	0
26	Sphaerotylus antarcticus	0.0553459	0.0548534	0.0543846	0.0489642	0.0597279	0.0347205	0.0378981	0.0418705	0.0513768	0.0506047	0.0404513	0.0486716	0.0515113	0.0510384	0.0620853	0.0635343	0.0567591	0.0519508	0.0514742	0.0510028	0.0577074	0.0577074	0.0582066	0.0582066	0.0582066
27	Sphaerotylus borealis	0.0493648	0.0494469	0.048918	0.0311505	0.0533197	0.0192307	0.0536796	0.0292943	0.0334415	0.0460686	0.0268273	0.0446844	0.0479603	0.0474902	0.0542395	0.0556839	0.0335445	0.04793	0.0474557	0.0469844	0.0316057	0.0316057	0.0330526	0.0330526	0.0330526	0.0393971
28	Sphaerotylus capitatus	0.0558957	0.0559283	0.0563814	0.053554	0.0607561	0.044155	0.0199807	0.0517483	0.0577848	0.0526457	0.0488975	0.0507404	0.0545011	0.0511374	0.061177	0.0626051	0.0599348	0.0539878	0.0535115	0.0530425	0.0594113	0.0594113	0.059901	0.059901	0.059901	0.0378448	0.0487281
29	Sphaerotylus sp.	0.05252	0.0525506	0.0530031	0.0516416	0.0583365	0.0427612	0.0176118	0.0488668	0.0549122	0.0511741	0.0474638	0.0487891	0.053029	0.0496687	0.0578035	0.0592323	0.0594549	0.0525163	0.05204	0.0515707	0.059431	0.059431	0.0599206	0.0599206	0.0599206	0.0388359	0.0496855	0.0066535
30	Spinularia sp. 024-S1	0.0638587	0.0643611	0.0643549	0.0308411	0.0600362	0.0394186	0.0636147	0.0404183	0.028956	0.0604448	0.0403372	0.0596128	0.0618388	0.0599886	0.0585251	0.0595402	0.00636744	0.061797	0.0613031	0.0608247	0.00391062	0.00391062	0.00587967	0.00587967	0.00587967	0.0587196	0.0334377	0.0609177	0.0609374
31	Spinularia sp. 028-S2.1	0.0633841	0.0643682	0.0638774	0.0313235	0.0604843	0.039395	0.0635492	0.0403996	0.0298699	0.0604512	0.0398431	0.059626	0.0618515	0.0600145	0.0589971	0.0600076	0.0068454	0.0618146	0.0613229	0.0608446	0.00439178	0.00439178	0.00635445	0.00635445	0.00635445	0.0586678	0.0333768	0.0603788	0.0604007	0.00049135
32	Spinularia sp. 028-S2.2	0.0642391	0.0647305	0.0647251	0.0317806	0.0613979	0.0402255	0.0644861	0.0412149	0.0304121	0.060882	0.0411251	0.0600642	0.0622447	0.0604193	0.0599131	0.0609179	0.00723902	0.0622071	0.0617206	0.0612511	0.00481603	0.00481603	0.00675892	0.00675892	0.00675892	0.0592225	0.0338738	0.0613702	0.0618474	0.00049231	0.00096486
33	Spinularia spinularia GNM792 1	0.0623511	0.0623844	0.0628347	0.0325202	0.058979	0.0384109	0.0619302	0.0383638	0.0295508	0.0595254	0.0397638	0.0576205	0.0609042	0.0594494	0.0575372	0.0585188	0.00621923	0.0608612	0.0603865	0.0599188	0.00286734	0.00286734	0.00477618	0.00477618	0.00477618	0.0586603	0.0339432	0.0593	0.0583532	0.00392198	0.00440222	0.00482701
34	Spinularia spinularia ZMBN98037	0.0623511	0.0623844	0.0628347	0.0330155	0.0575761	0.0389277	0.0619302	0.0393252	0.0290859	0.0595254	0.0407238	0.0576205	0.0609042	0.0594494	0.0561306	0.0571129	0.00622088	0.0608612	0.0603865	0.0599188	0.00286597	0.00286597	0.00477762	0.00477762	0.00477762	0.0586603	0.0339432	0.0593	0.0583532	0.00392189	0.00440306	0.00482643	0.00095283
35	Spinularia spinularia ZMBN98050	0.0623511	0.0623844	0.0628347	0.0330155	0.0575761	0.0389277	0.0619302	0.0393252	0.0290859	0.0595254	0.0407238	0.0576205	0.0609042	0.0594494	0.0561306	0.0571129	0.00622088	0.0608612	0.0603865	0.0599188	0.00286597	0.00286597	0.00477762	0.00477762	0.00477762	0.0586603	0.0339432	0.0593	0.0583532	0.00392189	0.00440306	0.00482643	0.00095283	0
36	Spinularia spinularia ZMBN98076	0.0623511	0.0623844	0.0628347	0.0330155	0.0575761	0.0389277	0.0619302	0.0393252	0.0290859	0.0595254	0.0407238	0.0576205	0.0609042	0.0594494	0.0561306	0.0571129	0.00622088	0.0608612	0.0603865	0.0599188	0.00286597	0.00286597	0.00477762	0.00477762	0.00477762	0.0586603	0.0339432	0.0593	0.0583532	0.00392189	0.00440306	0.00482643	0.00095283	0	0
37	Spinularia spinularia ZMBN98079	0.0623511	0.0623844	0.0628347	0.0325202	0.058979	0.0384109	0.0619302	0.0383638	0.0295508	0.0595254	0.0397638	0.0576205	0.0609042	0.0594494	0.0575372	0.0585188	0.00621923	0.0608612	0.0603865	0.0599188	0.00286734	0.00286734	0.00477618	0.00477618	0.00477618	0.0586603	0.0339432	0.0593	0.0583532	0.00392198	0.00440222	0.00482701	0	0.00095283	0.00095283	0.00095283
38	Tentorium cf. semisuberites	0.0618975	0.060448	0.0604419	0.0343778	0.0590316	0.0384162	0.0591964	0.0393922	0.031031	0.0580422	0.0407892	0.0572239	0.059416	0.0590818	0.0580583	0.0585552	0.0157656	0.0593831	0.058908	0.058439	0.0166944	0.0166944	0.0176499	0.0176499	0.0176499	0.0548148	0.0321174	0.0560868	0.0561025	0.0181157	0.0180834	0.019283	0.0167258	0.017197	0.017197	0.017197	0.0167258
39	Tentorium papillatum ZMBN98096	0.0912743	0.0908936	0.0907952	0.0633229	0.0838411	0.0651528	0.0866626	0.0696606	0.0615971	0.0885716	0.0680955	0.0871301	0.0913712	0.0918226	0.0828079	0.0838107	0.0497809	0.0913118	0.0908423	0.0903715	0.0511718	0.0511718	0.0525996	0.0525996	0.0525996	0.0766883	0.0622242	0.0857915	0.0853224	0.0520632	0.0520039	0.0527353	0.0515564	0.0520326	0.0520326	0.0520326	0.0515564	0.0502155
40	Tentorium semisuberites ZMBN98054	0.0619079	0.0624637	0.0623936	0.0330204	0.0561694	0.0403853	0.06065	0.0423139	0.0310386	0.059616	0.0393791	0.0567364	0.0619594	0.0600297	0.0556406	0.0571024	0.0181476	0.0619168	0.0614465	0.060977	0.0171867	0.0171867	0.0205247	0.0205247	0.0205247	0.0539201	0.0330675	0.054155	0.0551253	0.019114	0.0190705	0.0197916	0.0195767	0.0200482	0.0200482	0.0200482	0.0195767	0.0214821	0.0520281
41	Weberella bursa	0.0412372	0.0407843	0.0407347	0.0273237	0.049214	0.00287066	0.0465549	0.025908	0.0354086	0.0369472	0.0244695	0.0389135	0.0398075	0.0398155	0.0515881	0.0525403	0.0384061	0.0407345	0.0392959	0.0388238	0.037427	0.037427	0.0374488	0.0374488	0.0374488	0.03564	0.0172633	0.0464472	0.0455022	0.0383691	0.0378846	0.0391922	0.0378422	0.0388033	0.0388033	0.0388033	0.0378422	0.0374118	0.066768	0.039823
[truncated: 8 more columns]

## Sheet: S10 Cl mb
Table S10. Relative abundance of the 10 most common prokaryotes over the Cladorhiza-Chondrocladia dataset (Dataset 1) at the phylum, class and genus level. Values over 5% are highlighted.
	Cladorhiza sp. E2					Chondrocladia grandis		Chondrocladia robertballardi		Chondrocladia sp.		Chondrocladia verticillata		Total
	F-0121	F-0135A	F-0135A	F0135B	F-0135B	2012	2012	BT6602C	BT6602C	PAT46	PAT46	1482939	1482939
	all	all	stalk	stalk	branches	stalk	sphere	stalk	sphere	stalk	sphere	stalk	sphere
Phylum level
Bacteria;Proteobacteria	0.830641	0.832071	0.872339	0.779167	0.817165	0.398521	0.718023	0.453806	0.453591	0.413168	0.529623	0.374705	0.4424	0.608863
Archaea;Thaumarchaeota	0.102929	0.122804	0.0847468	0.159886	0.157015	0.251826	0.0878574	0.148032	0.222062	0.178358	0.0396214	0.259791	0.218554	0.156422
Bacteria;Bacteroidetes	0.0484314	0.0282099	0.0129453	0.0517836	0.0163934	0.0506905	0.112542	0.123558	0.104186	0.033627	0.134032	0.135845	0.138609	0.0762194
Bacteria;Actinobacteria	0.000469232	0	3.08957e-05	6.10836e-05	0.000578592	0.0769242	0.00610603	0.172427	0.127113	0.161662	0.231404	0.0573645	0.0890747	0.0710166
Bacteria;Nitrospinae	0.00854672	0.00819961	0.00423271	3.05418e-05	2.4108e-05	0.0686716	0.0117056	0.0874537	0.053943	0.15414	0.0578751	0.153575	0.101178	0.0545828
Bacteria;Planctomycetes	0.00345221	0.00366539	0.00234807	0.00363448	0.00197686	0.0949957	0.0337279	0.00335457	0.0111382	0.0300692	0.000429012	5.02757e-05	0.000351758	0.0145534
Bacteria;Bacteria unclassified	0.000167583	0.00304092	0.00132851	0.00416896	0.00277242	0.0114453	0.00619285	0.00891505	0.0117251	0.0138023	0.00570171	0.00135744	0.00452489	0.00578023
Bacteria;Verrucomicrobia	0.00194396	0.00103174	3.08957e-05	7.63545e-05	2.4108e-05	0.0130265	0.00700313	0.000913695	0.00445272	0.0023361	0.000885703	0.0165742	4.7967e-05	0.00371901
Bacteria;Epsilonbacteraeota	0.00010055	5.43021e-05	0.0196805	0.000351231	0.00339923	4.51787e-05	0.00122989	0	0	0	0	0	0	0.00191238
Bacteria;Patescibacteria	0.000502748	0.000135755	0	0.000381773	0	0.00313239	0.00259	1.30528e-05	0.00043379	0.00111447	0.000276782	0.000670342	0.00500456	0.00109659
Class level
Bacteria;Proteobacteria;Gammaproteobacteria	0.62438	0.784855	0.83165	0.69165	0.727338	0.326612	0.663647	0.405132	0.437081	0.199276	0.459777	0.279967	0.279164	0.516195
Archaea;Thaumarchaeota;Nitrososphaeria	0.102929	0.122804	0.0847468	0.159886	0.157015	0.251826	0.0878574	0.148032	0.222062	0.178358	0.0396214	0.218554	0.259791	0.156422
Bacteria;Proteobacteria;Alphaproteobacteria	0.205926	0.0235671	0.0367967	0.0507452	0.0311475	0.0587624	0.0492968	0.047721	0.0143916	0.207055	0.0619577	0.160689	0.0953394	0.0802612
Bacteria;Bacteroidetes;Bacteroidia	0.0483979	0.0282099	0.0129453	0.0517836	0.0163934	0.0500128	0.112282	0.123558	0.104148	0.0334984	0.134032	0.138609	0.135845	0.0761318
Bacteria;Actinobacteria;Acidimicrobiia	0.000301649	0	3.08957e-05	0	0	0.0759002	0.00539704	0.169986	0.123196	0.160269	0.230061	0.0888189	0.0572137	0.0700904
Bacteria;Nitrospinae;Nitrospinia	0.00854672	0.00819961	0.00423271	3.05418e-05	2.4108e-05	0.0686716	0.0116622	0.0874537	0.0538792	0.15414	0.0578751	0.101178	0.153575	0.0545745
Bacteria;Proteobacteria;Deltaproteobacteria	0.000134066	0.0212593	0.00383106	0.0313359	0.0550145	0.0116712	0.00418162	0.000182739	0.000650684	0.00623674	0.00723785	0.00127912	0.000150827	0.0110127
Bacteria;Planctomycetes;Planctomycetacia	0.0012066	0.000678776	0.000123583	0.000274876	0.000265188	0.0484315	0.0183181	0.00207539	0.00662167	0.024454	0.000359817	0.000271813	3.35171e-05	0.00793191
Bacteria;Bacteria unclassified;Bacteria unclassified	0.000167583	0.00304092	0.00132851	0.00416896	0.00277242	0.0114453	0.00619285	0.00891505	0.0117251	0.0138023	0.00570171	0.00452489	0.00135744	0.00578023
Bacteria;Planctomycetes;Phycisphaerae	0.00217858	0.00295946	0.00222449	0.00331379	0.00156702	0.0185082	0.0107651	0.00124001	0.0034448	0.00345057	4.15173e-05	0	1.67586e-05	0.00382387
Genus level (identifications are given as Kingdom;Class;Genus or lowest possible taxonomic designation)
Bacteria;Gammaproteobacteria;UBA10353 marine group	0.16765	0.389047	0.345383	0.339472	0.294937	0.101757	0.150524	0.165483	0.144618	0.0370347	0.043095	0.180004	0.14171	0.192363
Archaea;Nitrososphaeria;Candidatus Nitrosopumilus	0.102561	0.122804	0.0847468	0.159871	0.156847	0.248935	0.08615	0.147666	0.219817	0.177136	0.0395937	0.218522	0.259791	0.155726
Bacteria;Gammaproteobacteria;Thioglobaceae unclassified	0.000804397	0.311775	0.409028	0.230759	0.356654	0.000256013	0	0	0	0	0	0	0	0.100714
Bacteria;Acidimicrobiia;Microtrichaceae Sva0996 marine group	0.000234616	0	3.08957e-05	0	0	0.0725419	0.00298067	0.168368	0.121589	0.159841	0.229176	0.0882433	0.0570126	0.0692321
Bacteria;Bacteroidia;Flavobacteriaceae unclassified	0.0447446	0.0256034	0.00824914	0.043858	0.0125844	0.0307968	0.0358983	0.119524	0.0886462	0.0313552	0.131042	0.125769	0.130817	0.0637607
Bacteria;Alphaproteobacteria;Roseobacter clade NAC11-7 lineage	0.145529	0.0148245	0.0298761	0.0407886	0.0269527	0.00929175	0.0275205	0.0456064	0.0103344	0.0058081	0.00422093	0.1215	0.0671013	0.042258
Bacteria;Gammaproteobacteria;Colwellia	3.35166e-05	0	0	0	9.6432e-05	0.0172884	0.281948	0.107216	0.135125	0.000214321	1.38391e-05	0	0	0.0416874
Bacteria;Gammaproteobacteria;Halioglobus	0.020177	0.0111319	0.0187537	0	9.6432e-05	0.0775718	0.0726357	0.0100245	0.00862476	0.0273688	0.0921684	0.0570328	0.105495	0.0385447
Bacteria;Nitrospinia;Nitrospinaceae LS-NOB	0.00854672	0.00817246	0.00423271	3.05418e-05	0	0.0650874	0.0113584	0.0874145	0.0535475	0.153968	0.0575292	0	0	0.0346067
Bacteria;Gammaproteobacteria;OM182 clade	0.0957903	0.0410252	0.0322551	0.0831654	0.0545082	0.000828276	0.000159162	0.00544301	0.00146723	0.0302835	0.0334768	0	0	0.0291079
Bacteria;Gammaproteobacteria;Candidatus Thioglobus	0.318843	0.000977437	0.00481972	0.00343595	0.00479749	0	0	0	0	0	0	0	0	0.0256057

## Sheet: S11 Po mb
Table S11. Relative abundance of the 10 most common prokaryotes over the Spinularia-Sycon dataset (Dataset 2) at the phylum, class and genus level. Values over 5% are highlighted.
	Spinularia sp.											Sycon sp.	Total
	024-S1	028-S2.1	028-S2.2	028-S2.3	030-S4	033-S1.1	033-S1.2	034-S2.1	034-S2.2	034-S2.3	034-S2.4	033-S1.3
Phylum level
Bacteria;Proteobacteria	0.575963	0.666986	0.57082	0.625864	0.656569	0.675839	0.426962	0.494066	0.524041	0.525488	0.602809	0.473613	0.568252
Archaea;Thaumarchaeota	0.283376	0.213488	0.314787	0.129917	0.201414	0.143829	0.366357	0.303773	0.307526	0.365865	0.265733	0.393119	0.274099
Bacteria;Planctomycetes	0.0712753	0.0604682	0.0558271	0.0995795	0.0651947	0.0684479	0.0766808	0.07341	0.0643822	0.0429257	0.043806	0.00863997	0.0608865
Bacteria;Bacteroidetes	0.0167483	0.00889864	0.0103311	0.0357252	0.0146843	0.016977	0.0183554	0.0214212	0.0191857	0.00746503	0.0120044	0.0944458	0.0230202
Bacteria;Nitrospinae	0.00507275	0.00818037	0.00985335	0.0210812	0.0140241	0.0200009	0.0334603	0.0271246	0.0229462	0.0181447	0.0328277	0.0149284	0.0189704
Bacteria;Acidobacteria	0.00320384	0.005693	0.0120373	0.0244015	0.00763928	0.0114836	0.0157465	0.018363	0.0138772	0.00892232	0.00468105	0.000349622	0.0105332
Bacteria;Epsilonbacteraeota	0.0150642	0.0105081	0.00308824	0.00700878	0.0079364	0.0200081	0.00430601	0.0132054	0.00770867	0.00457903	0.0133457	0.00636503	0.00942697
Bacteria;Bacteria unclassified	0.0149513	0.0038042	0.00480298	0.010102	0.00493219	0.00645816	0.00926215	0.00779588	0.0154017	0.00817939	0.00415124	0.00191095	0.00764601
Bacteria;Verrucomicrobia	0.00421018	0.00899175	0.00484563	0.00895871	0.00604144	0.00951805	0.00577512	0.014857	0.00506614	0.00168588	0.00362815	0.000675297	0.00618778
Bacteria;Nitrospirae	0.00313196	0.00152966	0.00457264	0.00556004	0.00662908	0.00791251	0.012707	0.00868464	0.00620759	0.00489335	0.00183754	3.83147e-05	0.00530869
Class level
Bacteria;Proteobacteria;Gammaproteobacteria	0.545568	0.631365	0.543922	0.560052	0.615672	0.635463	0.380061	0.441139	0.477367	0.487356	0.507685	0.429077	0.521227
Archaea;Thaumarchaeota;Nitrososphaeria	0.283376	0.213488	0.314787	0.129917	0.201414	0.143829	0.366357	0.303773	0.307526	0.365865	0.265733	0.393119	0.274099
Bacteria;Proteobacteria;Alphaproteobacteria	0.0254151	0.0300612	0.0221892	0.0549112	0.0333765	0.0315636	0.0372259	0.0434372	0.0381993	0.029753	0.0894361	0.0407333	0.0396918
Bacteria;Planctomycetes;Planctomycetacia	0.0514258	0.0368981	0.0312577	0.0590852	0.0378267	0.0391954	0.0342117	0.0319393	0.030733	0.020102	0.0285088	0.00237551	0.0336299
Bacteria;Bacteroidetes;Bacteroidia	0.016697	0.00841979	0.0101349	0.0345192	0.0143938	0.0160266	0.0167512	0.0180831	0.01788	0.00712214	0.0117965	0.094441	0.0221888
Bacteria;Nitrospinae;Nitrospinia	0.00507275	0.00818037	0.00985335	0.0210812	0.0140175	0.0200009	0.0334434	0.0270966	0.0229149	0.0181375	0.0328277	0.0149284	0.0189629
Bacteria;Planctomycetes;OM190	0.00733188	0.0116786	0.0102884	0.0171891	0.0130072	0.0136651	0.0234889	0.0192098	0.0202177	0.0129442	0.00616315	0.0024713	0.0131379
Bacteria;Planctomycetes;Phycisphaerae	0.0104228	0.00929769	0.00973392	0.014691	0.0105379	0.010778	0.0115418	0.0144371	0.00803703	0.00612204	0.00702827	0.00294544	0.00963108
Bacteria;Epsilonbacteraeota;Campylobacteria	0.0150642	0.0105081	0.00308824	0.00700878	0.0079364	0.0200081	0.00430601	0.0132054	0.00770867	0.00457903	0.0133457	0.00636503	0.00942697
Bacteria;Bacteria unclassified;Bacteria unclassified	0.0149513	0.0038042	0.00480298	0.010102	0.00493219	0.00645816	0.00926215	0.00779588	0.0154017	0.00817939	0.00415124	0.00191095	0.00764601
Genus level (identifications are given as Kingdom;Class;Genus or lowest possible taxonomic designation)
Bacteria;Gammaproteobacteria;Thioglobaceae unclassified	0.201822	0.205254	0.293545	0.179558	0.362909	0.20872	0.0543402	0.12444	0.183241	0.122548	0.138634	0.0375341	0.176045
Archaea;Nitrososphaeria;Nitrosopumilaceae unclassified	0.269441	0.139824	0.288588	0.0186535	0.148534	0.0282734	0.296676	0.244506	0.257638	0.24156	0.0802484	1.91574e-05	0.16783
Bacteria;Gammaproteobacteria;Methylomonaceae unclassified	0.180042	0.134517	0.0156459	0.0997361	0.150831	0.211017	0.100246	0.0906253	0.0647966	0.0485049	0.0651658	0.0048085	0.0971613
Bacteria;Gammaproteobacteria;UBA10353 marine group	0.0797572	0.14589	0.12289	0.0902684	0.00361166	0.109364	0.0986668	0.112501	0.124848	0.150458	0.0728177	0.000210731	0.0926069
Archaea;Nitrososphaeria;Candidatus Nitrosopumilus	0.00678763	0.0357542	0.017719	0.0827506	0.0315739	0.0921206	0.055708	0.0504423	0.038989	0.123784	0.172669	0.392836	0.0917612
Bacteria;Gammaproteobacteria;Gammaproteobacteria unclassified	0.0446074	0.0715616	0.0456752	0.0513873	0.0388633	0.0582027	0.0719949	0.0579792	0.0611768	0.0542197	0.0354767	0.00689665	0.0498368
Bacteria;Gammaproteobacteria;Thioglobaceae SUP05 cluster	0.0051549	0.010814	0.0118326	0.0138609	0.00974553	0.00404625	0.00861203	0.00278524	0.00272071	0.0525838	0.136226	0.260602	0.0432487
Bacteria;Alphaproteobacteria;Alphaproteobacteria unclassified	0.012035	0.0104948	0.0091794	0.0219112	0.0128884	0.0132043	0.0172578	0.0225269	0.0233136	0.019652	0.073361	0.0376586	0.0227902
Archaea;Nitrososphaeria;Nitrosopumilaceae	0.00714704	0.037909	0.00847985	0.0285128	0.0213068	0.0234351	0.0139734	0.0088246	0.0108985	0.000521481	0.0128159	0.000263414	0.0145073
Bacteria;Planctomycetes OM190	0.00733188	0.0116786	0.0102884	0.0171891	0.0130072	0.0136651	0.0234889	0.0192098	0.0202177	0.0129442	0.00616315	0.0024713	0.0131379

## Sheet: S12 Hes mb
Table S12. Relative abundance of the 10 most common prokaryotes over the Hestetun et al. (2016) dataset (Dataset 3) at the phylum, class and genus level. Values over 5% are highlighted.
	Asbestopluma furcata			Cl. abyss.	Cl. cortico.	Cladorhiza gelida				Cladorhiza methanophila								Ly. cupress.	Water	Water	Total
	1_1-2	1_1-3	2_2-9	1_1-4	1-5	1_2-10	2_2-11	2_2-12	2_2-13	1_2-1	1_2-2	1_2-3	2_2-4	2_2-5	3_2-6	4_2-7	4_2-8	1_1-1	1_1-6	1_1-7
Phylum level
Bacteria;Proteobacteria	0.934132	0.923968	0.907767	0.959329	0.957276	0.650161	0.815973	0.742542	0.494216	0.733507	0.763633	0.77287	0.743485	0.756036	0.751295	0.772895	0.764507	0.420551	0.400964	0.426083	0.734559
Bacteria;Bacteroidetes	0.0575802	0.0654628	0.0862556	0.0245254	0.025043	0.245916	0.089452	0.143638	0.462621	0.26316	0.233037	0.224244	0.253506	0.241714	0.24417	0.224229	0.233373	0.556434	0.101504	0.106029	0.194095
Archaea;Thaumarchaeota	0.000944822	0.00329107	0.000613723	0.0122488	0.0139892	0.100286	0.0814669	0.0818791	0.0404609	3.83168e-05	4.80787e-05	2.53126e-05	1.00988e-05	2.52821e-05	2.59562e-05	0.00011562	2.13727e-05	0.0105578	0.167387	0.0939157	0.0303676
Bacteria;Tenericutes	0	0	0	0	0	0	0	0	0	0	0	0	0	0	0	0	0	0	0.166048	0.202237	0.0184143
Bacteria;Marinimicrobia (SAR406 clade)	0	0	0	2.78381e-05	0	6.60036e-06	0	0	1.1236e-05	0	0	1.26563e-05	0	8.42737e-06	1.29781e-05	1.36024e-05	4.27455e-06	0	0.0489345	0.0575306	0.00532814
Bacteria;Actinobacteria	2.69949e-05	0	1.99585e-05	0.000334057	4.58663e-05	1.32007e-05	0.000268102	0.000541257	6.74161e-05	6.89703e-05	0.000120197	3.79689e-05	5.04941e-05	1.68547e-05	5.84014e-05	2.72048e-05	2.56473e-05	0	0.0368826	0.0305718	0.00345885
Bacteria;Verrucomicrobia	0.000971817	0.000274256	0.00289398	5.56762e-05	9.17326e-05	0.000231012	0.000536205	0.00175442	0.00123034	0.000980911	0.00108177	0.00082266	0.0012573	0.0010787	0.00215436	0.000476084	0.000478749	0.00768092	0.0147301	0.0149617	0.00268713
Bacteria;Planctomycetes	0.00016197	6.32898e-05	0.000199585	0.000361895	0.00043573	0.000257414	0.000891259	0.00257564	0.000764049	0.00093493	0.000805317	0.000784691	0.00068672	0.000581488	0.00119398	0.000122421	4.27455e-05	5.58612e-05	0.0179822	0.0216319	0.00252665
Bacteria;Nitrospinae	0	2.10966e-05	4.98962e-06	0.00250543	0.00291251	0.00263354	0.0103038	0.0254328	2.2472e-05	0	0	0	0	8.42737e-06	1.29781e-05	0	0	0.000558612	0.00218082	0.00226973	0.00244336
Bacteria;Chloroflexi	0	0	9.97924e-06	0	2.29331e-05	5.28028e-05	2.8984e-05	9.95415e-05	5.61801e-06	6.89703e-05	2.40393e-05	0	2.01976e-05	5.05642e-05	1.94671e-05	6.80119e-06	1.28236e-05	0	0.0139649	0.0143595	0.00143735
Class level
Bacteria;Proteobacteria;Gammaproteobacteria	0.834143	0.813021	0.821282	0.949585	0.952528	0.0297016	0.668234	0.51458	0.00897758	0.623185	0.654495	0.67672	0.631908	0.628699	0.606745	0.680187	0.688386	0.13686	0.283774	0.296593	0.57498
Bacteria;Bacteroidetes;Bacteroidia	0.0575802	0.0654628	0.0862556	0.0245254	0.0250201	0.245916	0.089423	0.143582	0.462615	0.26316	0.233037	0.224244	0.253506	0.241714	0.24417	0.224229	0.233373	0.556434	0.101351	0.106029	0.194081
Bacteria;Proteobacteria;Alphaproteobacteria	0.0444606	0.10004	0.0681932	0.00940928	0.0046325	0.614757	0.1475	0.227539	0.469087	0.0762505	0.078861	0.0686605	0.0906924	0.117494	0.134161	0.0702427	0.0571037	0.279809	0.042392	0.0472705	0.137428
Archaea;Thaumarchaeota;Nitrososphaeria	0.000944822	0.00329107	0.000613723	0.0122488	0.0139892	0.100286	0.0814669	0.0818791	0.0404609	3.83168e-05	4.80787e-05	2.53126e-05	1.00988e-05	2.52821e-05	2.59562e-05	0.00011562	2.13727e-05	0.0105578	0.167081	0.0936378	0.0303384
Bacteria;Proteobacteria;Deltaproteobacteria	0.0550696	0.0102108	0.0179327	0.000306219	2.29331e-05	0.00530669	0.000239118	0.000373281	0.0144551	0.0319792	0.0281621	0.0254392	0.0196018	0.00919426	0.00969463	0.0208457	0.0174743	0.00388236	0.0742243	0.0816638	0.0213039
Bacteria;Tenericutes;Mollicutes	0	0	0	0	0	0	0	0	0	0	0	0	0	0	0	0	0	0	0.166048	0.202237	0.0184143
Bacteria;Marinimicrobia (SAR406 clade);Marinimicrobia (SAR406 clade)	0	0	0	2.78381e-05	0	6.60036e-06	0	0	1.1236e-05	0	0	1.26563e-05	0	8.42737e-06	1.29781e-05	1.36024e-05	4.27455e-06	0	0.0489345	0.0575306	0.00532814
Bacteria;Actinobacteria;Acidimicrobiia	2.69949e-05	0	0	2.78381e-05	0	1.32007e-05	0.00021738	0.000535035	6.17981e-05	6.89703e-05	7.2118e-05	2.53126e-05	4.03953e-05	1.68547e-05	2.59562e-05	1.36024e-05	8.54909e-06	0	0.0366148	0.0304097	0.00340892
Bacteria;Verrucomicrobia;Verrucomicrobiae	0.000971817	0.000274256	0.00289398	5.56762e-05	9.17326e-05	0.000231012	0.000536205	0.00175442	0.00123034	0.000980911	0.00108177	0.00082266	0.0012573	0.0010787	0.00215436	0.000476084	0.000478749	0.00768092	0.0147301	0.0149617	0.00268713
Bacteria;Nitrospinae;Nitrospinia	0	2.10966e-05	4.98962e-06	0.00250543	0.00291251	0.00263354	0.0103038	0.0254328	2.2472e-05	0	0	0	0	8.42737e-06	1.29781e-05	0	0	0.000558612	0.00218082	0.00226973	0.00244336
Genus level (identifications are given as Kingdom;Class;Genus or lowest possible taxonomic designation)
Bacteria;Gammaproteobacteria;UBA10353 marine group	0.232102	0.183435	0.130728	0.942097	0.945947	0.0275895	0.657532	0.506672	0.0055843	0.0307531	0.0330781	0.0335266	0.0391228	0.0215656	0.0241847	0.0723035	0.0703291	0.0111722	0.00899109	0.00988952	0.19933
Bacteria;Bacteroidia;Flavobacteriaceae unclassified	0.0510204	0.059408	0.0732227	0.0238572	0.0245385	0.245447	0.0889303	0.142966	0.461828	0.262325	0.232124	0.223498	0.252854	0.241132	0.243436	0.223821	0.232852	0.520627	0.027088	0.0243185	0.182765
Bacteria;Gammaproteobacteria;Thioglobaceae SUP05 cluster	0.568513	0.594523	0.666838	0.00203218	6.87995e-05	0.000118806	0.000137674	0.000248854	3.3708e-05	0.00011495	0.000300492	0.000974536	0.000181779	0.000185402	0.00013627	5.44095e-05	0.000106864	0.068039	0.0766729	0.0874308	0.103336
Bacteria;Gammaproteobacteria;Thioglobaceae unclassified	0.0109059	0.0104217	0.0145897	2.78381e-05	0	4.62025e-05	0.000137674	4.97707e-05	2.2472e-05	0.244377	0.246079	0.221574	0.176174	0.149763	0.156671	0.292023	0.291306	0.000614474	0.000382599	0.000254765	0.090771
Bacteria;Gammaproteobacteria;Methylomonaceae unclassified	0	0	0.000997924	0	0	4.62025e-05	8.69521e-05	6.22134e-06	5.61801e-06	0.100229	0.119572	0.152243	0.190484	0.22796	0.216812	0.169581	0.179138	0	0	0	0.0678581
Bacteria;Alphaproteobacteria;Rhodobacteraceae unclassified	0.000296944	0.000147676	0.000693557	0.000612438	0	0.507521	0.123508	0.193123	0.355513	0.00213808	0.00186305	0.00184782	0.00211065	0.00230067	0.00313421	0.00644073	0.00552699	0.0700221	0.00508857	0.00502582	0.0643457
Bacteria;Gammaproteobacteria;OM182 clade	0	0	6.98547e-05	0	2.29332e-05	5.28028e-05	2.1738e-05	2.48854e-05	5.61801e-06	0.157061	0.149717	0.150876	0.0938332	0.111705	0.0880303	0.010263	0.00686065	0	0.00596855	0.00467842	0.0389595
Bacteria;Alphaproteobacteria;Roseobacter clade NAC11-7 lineage	0.00469712	0.0186705	0.0124691	0.000278381	0	0.0017755	0.000405777	0.000161755	0.00198316	0.0677441	0.0697501	0.0600921	0.0775791	0.102359	0.106024	0.0482409	0.0402491	0.0292992	0	4.6321e-05	0.0320913
Archaea;Nitrososphaeria;Candidatus Nitrosopumilus	0.000944822	0.00329107	0.000613723	0.0122488	0.0139892	0.100259	0.0813292	0.0814934	0.0404553	2.29901e-05	2.40393e-05	2.53126e-05	5.04941e-06	2.52821e-05	1.94671e-05	0.000108819	1.28236e-05	0.0105578	0.140452	0.0755263	0.0280702
Bacteria;Gammaproteobacteria;Methylophagaceae unclassified	0	0	0.000573806	0	0	1.98011e-05	1.4492e-05	3.73281e-05	1.6854e-05	0.0318719	0.0419727	0.0482838	0.0684447	0.0665931	0.074611	0.0994879	0.0978743	0	0	0	0.0264901
